# Supplementary material for: Dietary Anthocyanin Intake and Risk of Metabolic Dysfunction-Associated Steatotic Liver Disease: Results from the NUTRIHEP Study
Source: Antioxidants (Basel). 2026 Jun 26;15(7):802. doi: 10.3390/antiox15070802 (PMC13404332; doi:10.3390/antiox15070802)
Supplement: Supplementary file 1 [file antioxidants-15-00802-s001.zip]

Archive with 1 entries (1 files):
- antioxidants-4340645-supplementary.pdf
